# Supplementary material for: The influence of human exploration on the microbial community structure and ammonia oxidizing potential of the Su Bentu limestone cave in Sardinia, Italy
Source: PLoS One. 2017 Jul 12;12(7):e0180700. doi: 10.1371/journal.pone.0180700 (PMC5507542; doi:10.1371/journal.pone.0180700)
Supplement: S1 Table — (XLSX) [file pone.0180700.s001.xlsx]

## Sheet: Tabelle1
Phyla	S01	S02	S03	S04	S05	S06	S07	# OTU	%
Acidobacteria	1529	17	1359	2257	2132	25	2487	9806	8.24879
Actinobacteria	2867	5359	9272	627	610	18	518	19271	16.2107
Aenigmarchaeota	2	0	0	2	0	0	0	4	0.00336479
Armatimonadetes	22	3	0	7	2	0	0	34	0.0286008
Bacteroidetes	363	502	71	27	67	338	51	1419	1.19366
Candidate_division_OP3	14	0	0	3	3	0	4	24	0.0201888
Candidate_division_SR1	0	6	0	0	0	0	0	6	0.00504719
Chlamydiae	20	0	0	0	2	0	4	26	0.0218712
Chlorobi	46	0	0	40	184	0	145	415	0.349097
Chloroflexi	635	9	778	1023	380	9	626	3460	2.91055
Cyanobacteria	33	128	4	0	0	0	0	165	0.138798
Deinococcus-Thermus	0	26	21	0	0	0	0	47	0.0395363
Elusimicrobia	17	0	0	12	28	0	48	105	0.0883258
Euryarchaeota	264	176	32	465	21	1	85	1044	0.878211
Fibrobacteres	7	0	0	0	1	0	0	8	0.00672959
Firmicutes	2038	6686	84	26	3	28	6	8871	7.46227
Fusobacteria	6	73	0	0	0	0	0	79	0.0664547
Gemmatimonadetes	218	15	750	662	848	9	646	3148	2.64809
JL-ETNP-Z39	2	0	19	4	0	0	0	25	0.02103
Latescibacteria	146	0	3	245	146	0	136	676	0.56865
Lentisphaerae	2	0	0	0	0	0	0	2	0.0016824
Nitrospirae	649	0	306	2493	2905	13	2697	9063	7.62378
OC31	6	0	0	0	0	0	0	6	0.00504719
Omnitrophica	8	0	0	7	0	0	8	23	0.0193476
Parcubacteria	12	0	0	0	2	0	8	22	0.0185064
Planctomycetes	874	5	331	769	453	6	478	2916	2.45293
Proteobacteria	4170	4670	3232	5894	8502	17254	7862	51584	43.3924
Saccharibacteria	11	3	5	0	0	0	0	19	0.0159828
SHA-109	0	0	2	0	0	0	0	2	0.0016824
SM2F11	0	2	0	0	0	0	0	2	0.0016824
Spirochaetae	0	3	0	0	0	0	0	3	0.0025236
Synergistetes	0	7	0	0	0	0	0	7	0.00588839
TA06	5	0	0	26	7	0	3	41	0.0344891
Thaumarchaeota	768	0	386	756	283	7	419	2619	2.2031
Thermotogae	33	0	15	70	27	0	30	175	0.14721
TM6	34	0	2	16	0	0	0	52	0.0437423
unclassified	621	18	331	991	437	6	553	2957	2.48742
Verrucomicrobia	210	13	246	118	53	0	34	674	0.566968
WCHB1-60	3	0	0	0	0	0	0	3	0.0025236
WD272	15	60	0	0	0	0	0	75	0.0630899
