# Supplementary material for: The influence of human exploration on the microbial community structure and ammonia oxidizing potential of the Su Bentu limestone cave in Sardinia, Italy
Source: PLoS One. 2017 Jul 12;12(7):e0180700. doi: 10.1371/journal.pone.0180700 (PMC5507542; doi:10.1371/journal.pone.0180700)
Supplement: S2 Table — (XLSX) [file pone.0180700.s002.xlsx]

## Sheet: Tabelle1
#OTU ID	Size (OTU)	Kingdom	Phylum	Class	Order	Family	Genus	SO3_Piredda Hall	SO4_Shaft	SO5_Water Tower	SO7_Ball room
Otu00169	95	Bacteria	Acidobacteria	Acidobacteria	Subgroup_6	unclassified	unclassified	55	24	3	3
Otu00063	223	Bacteria	Acidobacteria	Acidobacteria	Subgroup_6	unclassified	unclassified	4	58	51	88
Otu00047	362	Bacteria	Acidobacteria	Acidobacteria	Subgroup_4	RB41	unclassified	315	8	13	1
Otu00039	358	Bacteria	Acidobacteria	Acidobacteria	Subgroup_6	unclassified	unclassified	1	127	75	109
Otu00018	944	Bacteria	Acidobacteria	Acidobacteria	Subgroup_6	unclassified	unclassified	16	134	293	374
Otu00017	929	Bacteria	Acidobacteria	Acidobacteria	Subgroup_6	unclassified	unclassified	8	230	269	360
Otu00074	428	Bacteria	Actinobacteria	Actinobacteria	Corynebacteriales	Corynebacteriaceae	unclassified	2	2	2	1
Otu00084	221	Bacteria	Proteobacteria	Alphaproteobacteria	Rhizobiales	Rhodobiaceae	unclassified	131	5	31	30
Otu00068	244	Bacteria	Proteobacteria	Alphaproteobacteria	Rhizobiales	unclassified	unclassified	7	27	103	75
Otu00046	370	Bacteria	Proteobacteria	Alphaproteobacteria	Rhizobiales	unclassified	unclassified	321	12	11	16
Otu00027	549	Bacteria	Proteobacteria	Alphaproteobacteria	Rhizobiales	KF-JG30-B3	unclassified	3	139	176	211
Otu00021	884	Bacteria	Proteobacteria	Alphaproteobacteria	Rhizobiales	unclassified	unclassified	501	73	138	101
Otu00080	216	Bacteria	Proteobacteria	Alphaproteobacteria	Rhizobiales	Hyphomicrobiaceae	Pedomicrobium	9	15	115	56
Otu00071	225	Bacteria	Proteobacteria	Alphaproteobacteria	Rhizobiales	Rhizobiales_Incertae_Sedis	Nordella	9	98	21	61
Otu00073	229	Bacteria	Proteobacteria	Alphaproteobacteria	Rhizobiales	Hyphomicrobiaceae	Hyphomicrobium	17	41	75	46
Otu00208	68	Bacteria	Proteobacteria	Betaproteobacteria	unclassified	unclassified	unclassified	2	26	3	36
Otu00115	140	Bacteria	Proteobacteria	Betaproteobacteria	Burkholderiales	Comamonadaceae	unclassified	24	8	36	47
Otu00053	260	Bacteria	Proteobacteria	Betaproteobacteria	unclassified	unclassified	unclassified	14	121	19	51
Otu00050	303	Bacteria	Proteobacteria	Betaproteobacteria	TRA3-20	unclassified	unclassified	51	91	56	99
Otu00023	742	Bacteria	Proteobacteria	Betaproteobacteria	Nitrosomonadales	Nitrosomonadaceae	unclassified	62	374	105	150
Otu00015	1087	Bacteria	Proteobacteria	Betaproteobacteria	B1-7BS	unclassified	unclassified	2	13	441	588
Otu00010	1164	Bacteria	Proteobacteria	Betaproteobacteria	unclassified	unclassified	unclassified	1	205	557	367
Otu00006	1805	Bacteria	Proteobacteria	Betaproteobacteria	Burkholderiales	Comamonadaceae	unclassified	11	27	6	21
Otu00002	4690	Bacteria	Proteobacteria	Betaproteobacteria	TRA3-20	unclassified	unclassified	21	896	1948	1628
Otu00130	115	Bacteria	Proteobacteria	Deltaproteobacteria	GR-WP33-30	unclassified	unclassified	3	58	9	28
Otu00112	145	Bacteria	Proteobacteria	Deltaproteobacteria	Sh765B-TzT-29	unclassified	unclassified	2	32	38	32
Otu00111	143	Bacteria	Proteobacteria	Deltaproteobacteria	Sh765B-TzT-29	unclassified	unclassified	20	48	29	27
Otu00055	269	Bacteria	Proteobacteria	Deltaproteobacteria	Sh765B-TzT-29	unclassified	unclassified	5	59	84	98
Otu00008	1518	Bacteria	Proteobacteria	Deltaproteobacteria	GR-WP33-30	unclassified	unclassified	159	419	583	318
Otu00121	129	Bacteria	Proteobacteria	Deltaproteobacteria	Desulfobacterales	Nitrospinaceae	Candidatus_Entotheonella	50	15	28	31
Otu00086	207	Bacteria	Proteobacteria	Deltaproteobacteria	Desulfobacterales	Nitrospinaceae	Candidatus_Entotheonella	3	27	108	66
Otu00037	415	Bacteria	Proteobacteria	Deltaproteobacteria	Desulfobacterales	Nitrospinaceae	Candidatus_Entotheonella	1	48	196	166
Otu00001	10174	Bacteria	Proteobacteria	Gammaproteobacteria	Pseudomonadales	Pseudomonadaceae	Pseudomonas	11	9	11	16
Otu00052	307	Bacteria	Gemmatimonadetes	Gemmatimonadetes	Gemmatimonadales	Gemmatimonadaceae	unclassified	49	29	136	64
Otu00041	339	Bacteria	Gemmatimonadetes	Gemmatimonadetes	Gemmatimonadales	Gemmatimonadaceae	unclassified	10	43	140	131
Otu00020	965	Bacteria	Gemmatimonadetes	Gemmatimonadetes	Gemmatimonadales	Gemmatimonadaceae	unclassified	634	68	194	52
Otu00119	137	Bacteria	Chloroflexi	KD4-96	unclassified	unclassified	unclassified	77	16	5	5
Otu00069	247	Bacteria	Chloroflexi	KD4-96	unclassified	unclassified	unclassified	178	19	2	12
Otu00035	434	Archaea	Thaumarchaeota	Marine_Group_I	Unknown_Order	Unknown_Family	Candidatus_Nitrosopelagicus	2	26	95	165
Otu00182	72	Bacteria	Actinobacteria	MB-A2-108	unclassified	unclassified	unclassified	4	54	4	8
Otu00109	161	Bacteria	Actinobacteria	MB-A2-108	unclassified	unclassified	unclassified	1	2	110	45
Otu00108	133	Bacteria	Actinobacteria	MB-A2-108	unclassified	unclassified	unclassified	16	57	7	32
Otu00076	243	Bacteria	Actinobacteria	MB-A2-108	unclassified	unclassified	unclassified	144	1	37	54
Otu00117	122	Bacteria	Nitrospirae	Nitrospira	Nitrospirales	0319-6A21	unclassified	73	9	24	8
Otu00105	144	Bacteria	Nitrospirae	Nitrospira	Nitrospirales	0319-6A21	unclassified	26	26	61	22
Otu00024	727	Bacteria	Nitrospirae	Nitrospira	Nitrospirales	0319-6A21	unclassified	37	245	161	248
Otu00011	1101	Bacteria	Nitrospirae	Nitrospira	Nitrospirales	0319-6A21	unclassified	109	151	503	285
Otu00022	741	Bacteria	Nitrospirae	Nitrospira	Nitrospirales	Nitrospiraceae	Nitrospira	2	441	88	168
Otu00126	103	Bacteria	Chloroflexi	S085	unclassified	unclassified	unclassified	1	62	6	14
Otu00337	50	Bacteria	Actinobacteria	Thermoleophilia	Solirubrobacterales	0319-6M6	unclassified	42	1	1	1
Otu00019	991	Bacteria	Actinobacteria	Thermoleophilia	Gaiellales	unclassified	unclassified	785	3	102	54
Otu00043	408	Bacteria	Actinobacteria	Thermoleophilia	Gaiellales	Gaiellaceae	Gaiella	363	2	8	10
Otu00025	628	Bacteria	Actinobacteria	Thermoleophilia	Gaiellales	Gaiellaceae	Gaiella	20	200	153	114
Otu00207	60	Bacteria	unclassified	unclassified	unclassified	unclassified	unclassified	12	42	3	1
Otu00051	293	Bacteria	unclassified	unclassified	unclassified	unclassified	unclassified	99	134	11	26
Otu00045	317	Bacteria	Proteobacteria	unclassified	unclassified	unclassified	unclassified	1	47	120	88
Sum recovered sequences:
Phyla	#	%
unidentified:	318	0.827134
Thaumarchaota:	434	1.12886
Proteobacteria	18175	47.2741
Nitrospirae	11442	29.7612
Gemmatimonadetes	1349	3.50882
Chloroflexi	667	1.7349
Actinobacteria	3364	8.74993
Acidobacteria	2697	7.01503
SUM	38446	100
