# Supplementary material for: The influence of human exploration on the microbial community structure and ammonia oxidizing potential of the Su Bentu limestone cave in Sardinia, Italy
Source: PLoS One. 2017 Jul 12;12(7):e0180700. doi: 10.1371/journal.pone.0180700 (PMC5507542; doi:10.1371/journal.pone.0180700)
Supplement: S3 Table — (XLSX) [file pone.0180700.s003.xlsx]

## Sheet: Tabelle1
Recovered Genera	SO1	SO2	SO3	SO4	SO5	SO6	SO7
	Chaos	Piredda Hall (soil)	Piredda Hall (swap)	Shaft	Water Tower (soil)	Water Tower (swap)	Ball Room
[Eubacterium]_coprostanoligenes_group	3	0	0	0	0	0	0
[Eubacterium]_ruminantium_group	0	11	0	0	0	0	0
Abiotrophia	0	9	0	0	0	0	0
Acaricomes	3	0	0	0	0	0	0
Acidibacter	42	0	0	0	1	0	2
Acidiferrobacter	3	0	0	0	221	1	55
Acidothermus	3	0	0	0	0	0	0
Acinetobacter	43	510	21	0	2	106	3
Actinoallomurus	2	0	2	0	0	0	0
Actinobacillus	0	3	0	0	0	0	0
Actinomyces	10	104	1	0	0	0	0
Actinomycetospora	2	0	2	0	0	0	0
Actinophytocola	0	0	38	0	0	0	0
Adhaeribacter	2	0	0	0	0	0	0
Aeromicrobium	68	1	21	0	0	0	0
Aeromonas	1	2	1	0	0	0	0
AKYG587	0	0	6	1	11	0	4
Allobaculum	4	0	0	0	0	0	0
Alloiococcus	1	4	0	0	0	0	0
Alloprevotella	22	199	0	0	0	0	3
Altererythrobacter	2	0	0	0	0	0	0
Alterococcus	2	0	0	0	0	0	0
Amaricoccus	0	10	0	0	0	0	0
Anaerococcus	6	117	0	0	0	0	0
Anaeromyxobacter	4	0	0	12	0	0	0
Aquicella	3	0	2	0	0	0	0
Arenimonas	7	0	0	2	0	0	0
Armatimonas	4	0	0	0	0	0	0
Atopobium	0	3	0	0	0	0	0
Atopostipes	0	3	0	0	0	0	0
Aureimonas	2	0	0	0	0	0	0
Azospirillum	2	0	0	0	0	0	0
Bacteroides	0	4	0	0	0	0	0
Bauldia	4	0	1	0	0	0	0
BD1-7_clade	1	0	0	0	0	0	1
Bdellovibrio	5	2	4	0	0	0	0
Beggiatoa	0	0	0	0	6	0	2
Bergeyella	0	2	0	0	0	0	0
Blastocatella	47	11	348	0	19	0	7
Blastococcus	11	0	1	0	0	0	0
Blastomonas	2	0	5	1	0	0	0
Blastopirellula	7	0	0	0	4	2	0
Blautia	0	7	0	0	0	0	0
Bordetella	0	0	0	0	0	88	0
Bosea	1	0	1	0	0	17	0
Brachybacterium	5	3	0	0	0	0	0
Brevibacterium	4	8	0	0	0	0	0
Brevundimonas	4	47	1	0	0	325	0
Brochothrix	10	28	1	0	0	0	0
Bryobacter	17	5	33	108	27	0	31
Byssovorax	3	0	0	0	0	0	1
Campylobacter	0	18	0	0	0	0	0
Candidatus_Aenigmarchaeum	2	0	0	2	0	0	0
Candidatus_Alysiosphaera	6	0	1	0	0	0	0
Candidatus_Entotheonella	54	0	66	196	557	2	485
Candidatus_Methanoperedens	2	0	0	0	0	0	0
Candidatus_Microthrix	2	0	0	0	0	0	0
Candidatus_Nitrosoarchaeum	171	0	1	18	0	0	0
Candidatus_Nitrosopelagicus	152	0	2	33	99	0	179
Candidatus_Nitrososphaera	36	0	0	352	4	2	28
Candidatus_Protochlamydia	3	0	0	0	0	0	1
Candidatus_Solibacter	6	0	0	19	1	0	25
Candidatus_Uzinura	0	3	0	0	0	0	0
Candidatus_Xiphinematobacter	13	0	0	0	0	0	0
Capnocytophaga	2	0	0	0	0	0	0
Cardiobacterium	0	2	0	0	0	0	0
Carnobacterium	5	43	0	0	0	0	0
Caulobacter	2	6	0	0	0	0	0
Cellulomonas	3	0	0	0	0	0	0
Cellulosilyticum	2	0	0	0	0	0	0
Chamaesiphon	10	28	1	0	0	0	0
Chitinimonas	2	0	0	0	0	0	0
Chitinivorax	50	0	0	0	0	0	0
Chroococcidiopsis	0	2	0	0	0	0	0
Chryseobacterium	4	32	0	0	0	0	0
Chryseolinea	9	0	0	0	0	0	0
Chthoniobacter	3	6	40	21	2	0	1
Chthonomonas	0	3	0	7	2	0	0
Citricoccus	254	114	1	0	0	0	0
CL500-29_marine_group	9	0	0	0	0	0	0
CL500-3	19	0	0	0	0	0	0
Cloacibacterium	4	4	4	0	0	0	0
Clostridium_sensu_stricto_13	8	4	0	0	0	0	0
Clostridium_sensu_stricto_9	0	8	0	0	0	0	0
Cohnella	2	0	0	1	0	0	0
Collinsella	3	0	0	0	0	0	0
Coprococcus_2	0	4	0	0	0	0	0
Corynebacterium	10	73	0	0	0	0	0
Corynebacterium_1	9	165	3	2	0	0	1
Coxiella	2	0	0	2	0	0	0
Craurococcus	5	0	0	0	0	0	0
Crossiella	0	0	275	0	0	0	0
Cupriavidus	1	1	1	0	0	492	0
Cytophaga	2	0	0	0	0	0	0
Deinococcus	0	13	21	0	0	0	0
Dermacoccus	3	41	0	0	2	0	0
Dialister	0	9	0	0	0	0	0
Dolosigranulum	6	68	0	0	0	0	0
Domibacillus	2	0	4	0	0	0	0
Escherichia-Shigella	4	26	3	0	3	0	0
Euzebya	0	0	18	0	0	0	0
Exiguobacterium	5	5	0	0	0	0	0
Ezakiella	0	2	0	0	0	0	0
Faecalibacterium	3	15	0	0	0	0	0
Ferribacterium	2	0	0	0	0	0	0
Ferruginibacter	12	6	0	0	0	0	0
Finegoldia	5	19	0	0	0	0	0
Flavobacterium	15	13	0	0	0	4	0
Fluviicola	30	0	0	0	0	0	0
Fontimonas	4	0	0	0	0	0	0
Friedmanniella	0	3	0	0	0	0	0
Fusobacterium	4	64	0	0	0	0	0
Gaiella	323	2	1192	295	211	6	137
GAL15	33	0	15	70	27	0	30
Gemella	9	158	0	1	0	0	0
Gemmata	51	0	16	23	7	0	11
Gemmatimonas	3	11	3	0	0	0	0
Geodermatophilus	4	0	0	0	0	0	0
Georgenia	13	0	0	0	0	0	0
Granulicatella	16	293	2	0	0	0	0
Haliangium	61	11	20	62	83	0	90
Haloactinopolyspora	3	0	1	0	0	0	0
Halobacterium	108	166	6	0	0	0	15
Halococcus	3	10	1	0	1	0	0
Herminiimonas	4	0	0	0	1	2974	0
Hirschia	10	0	0	0	0	0	1
Hydrogenophilus	0	3	0	0	0	0	0
Hydrotalea	0	0	2	0	0	0	0
Hymenobacter	0	6	0	0	0	0	0
Hyphomicrobium	77	0	27	50	146	17	109
I-8	4	0	3	5	0	0	0
Iamia	35	0	23	2	0	0	0
Illumatobacter	9	0	44	0	0	0	0
Incertae_Sedis	0	7	0	0	0	0	0
Inhella	2	0	0	0	0	0	0
Inquilinus	4	0	0	0	0	0	0
Isosphaera	5	0	0	0	0	0	0
Janthinobacterium	0	4	0	0	0	91	0
Jatrophihabitans	3	3	0	0	0	0	0
Jeotgalicoccus	0	4	0	0	0	0	0
Jonquetella	0	7	0	0	0	0	0
Kingella	2	6	0	0	0	0	0
Kocuria	23	99	2	0	0	0	0
Kribbella	1	0	51	0	0	0	0
Lachnoanaerobaculum	0	11	0	0	0	0	0
Lactobacillus	18	258	4	0	0	0	0
Lactococcus	5	52	3	0	0	0	0
Lautropia	3	13	0	0	0	0	0
Leadbetterella	0	5	0	0	0	0	0
Legionella	4	4	0	0	0	0	0
Leptolyngbya	19	73	3	0	0	0	0
Leptotrichia	2	9	0	0	0	0	0
Leuconostoc	1	19	0	0	0	0	0
Luteolibacter	0	7	0	0	0	0	0
Lysinibacillus	5	0	0	0	0	0	0
Lysobacter	6	0	0	0	0	0	9
Marinicella	2	0	0	0	0	0	0
Marinomonas	0	8	0	0	0	0	0
Marmoricola	23	10	4	0	0	0	0
Massilia	16	14	1	0	0	173	0
Methanobrevibacter	2	0	2	0	0	0	0
Methylobacterium	166	685	0	0	5	0	0
Methylotenera	87	0	1	0	0	0	0
Microvirga	15	0	0	0	0	0	0
Mobiluncus	0	3	0	0	0	0	0
Modestobacter	10	0	0	0	0	0	0
Moraxella	0	5	0	0	0	0	0
Mycobacterium	31	1	10	0	0	0	0
Myroides	0	2	0	0	0	0	0
Nannocystis	0	0	0	0	0	0	2
Neisseria	10	171	3	1	1	0	0
Neorhizobium	1	6	0	0	0	3	0
Nitrosococcus	2	0	72	82	0	0	0
Nitrospira	236	0	23	536	175	0	286
Nocardia	4	0	5	0	0	0	0
Nocardioides	112	8	122	0	0	0	0
Nocardiopsis	1	3	0	0	0	0	0
Nordella	42	0	27	100	21	1	64
Nosocomiicoccus	2	0	1	0	0	0	0
Novosphingobium	6	0	6	18	0	0	4
Oceanobacillus	2	0	0	0	0	0	0
Ohtaekwangia	9	0	0	0	0	0	0
OM27_clade	108	0	0	12	2	0	14
Opitutus	15	0	13	4	4	0	0
Paenibacillus	30	0	8	2	0	26	0
Parafilimonas	3	0	10	0	0	0	2
Parvularcula	10	0	0	0	3	0	0
Patulibacter	9	13	11	0	0	0	1
Pedobacter	0	3	0	0	0	325	0
Pedomicrobium	64	0	68	75	139	4	116
Pelosinus	0	2	0	0	0	0	0
Peptoniphilus	2	70	0	0	0	0	0
Peredibacter	7	0	0	0	0	0	0
Perlucidibaca	25	0	0	0	0	0	0
Phaselicystis	11	0	0	0	0	0	0
Phenylobacterium	15	2	5	0	0	0	0
Photobacterium	0	6	3	0	0	0	0
Phreatobacter	2	0	0	0	0	0	0
Phyllobacterium	0	0	0	0	0	20	0
Pilimelia	0	0	1	1	0	0	0
Pir4_lineage	48	0	21	16	4	0	6
Pirellula	56	0	45	49	13	0	26
Planctomyces	38	0	13	25	7	0	2
Polyangium	2	0	0	0	1	0	0
Polycyclovorans	26	0	5	31	2	0	1
Porphyromonas	5	73	0	0	0	0	0
possible_genus_04	7	0	0	0	1	0	0
Prauserella	0	4	0	0	0	0	0
Prevotella	8	38	1	0	0	0	0
Prevotella_2	0	5	0	0	0	0	0
Prevotella_6	0	2	0	0	0	0	0
Prevotella_7	5	26	0	0	0	0	0
Prevotella_9	2	3	0	3	0	0	0
Propionibacterium	327	2151	17	0	0	0	0
Prosthecobacter	1	0	0	2	0	0	0
Pseudanabaena	0	3	0	0	0	0	0
Pseudoduganella	1	0	1	0	0	131	0
Pseudolabrys	2	0	0	0	0	0	0
Pseudomonas	53	105	11	9	11	10454	16
Pseudonocardia	11	39	250	9	0	0	0
Pseudoxanthomonas	1	0	0	0	0	1	0
Psychrobacter	27	192	5	0	0	0	0
Ralstonia	1	0	14	0	0	1	2
Rarobacter	0	3	0	0	0	0	0
Reyranella	19	0	1	0	0	0	0
Rheinheimera	5	25	0	0	0	0	0
Rhizobium	5	7	0	0	0	80	0
Rhizomicrobium	0	0	3	0	0	0	0
Rhodococcus	0	0	2	0	0	0	0
Rhodomicrobium	3	0	0	3	0	0	0
Rhodoplanes	5	0	111	0	0	0	0
Rickettsiella	25	0	6	0	0	0	0
Roseiflexus	10	0	0	0	0	0	0
Rothia	13	68	2	0	0	0	0
Rubrobacter	16	0	0	0	0	0	0
Ruminococcaceae_UCG-005	2	1	0	0	0	0	0
Ruminococcaceae_UCG-014	3	6	0	0	0	0	0
Ruminococcus_2	0	11	0	0	0	0	0
Sandaracinus	12	4	0	16	0	0	2
Schlesneria	2	0	0	0	2	0	0
Sediminibacterium	0	0	6	0	0	0	0
Segetibacter	0	9	0	0	0	0	0
Shewanella	0	8	0	0	0	0	0
Shimazuella	2	0	0	0	0	0	0
Simonsiella	0	11	0	0	0	0	0
Singulisphaera	6	0	12	0	2	0	0
Skermanella	6	0	0	0	0	0	0
SM1A02	11	0	14	23	19	0	16
Solirubrobacter	49	0	64	0	0	1	0
Solitalea	8	28	0	0	0	0	0
Solobacterium	0	5	0	0	0	0	0
Sorangium	2	0	0	0	0	0	2
Sphingobacterium	0	9	1	0	1	0	0
Sphingobium	0	0	0	0	0	40	0
Sphingomonas	41	24	112	7	0	0	0
Sphingopyxis	0	0	0	0	0	26	0
Sporichthya	0	0	0	0	2	0	0
Staphylococcus	255	2844	22	0	3	0	2
Stenotrophomonas	0	2	1	2	0	0	0
Steroidobacter	21	0	0	0	0	0	0
Stomatobaculum	0	2	0	0	0	0	0
Streptococcus	144	2150	11	0	0	0	1
Streptomyces	3	8	12	0	0	0	0
Streptosporangium	3	0	1	1	0	0	0
Tepidiphilus	0	4	0	0	0	0	0
Terrimonas	18	0	27	0	25	0	13
Thermoplasma	0	0	0	2	0	0	0
Treponema_2	0	3	0	0	0	0	0
Trichococcus	2	0	0	0	0	0	0
Truepera	0	4	0	0	0	0	0
Tumebacillus	2	0	0	0	0	0	0
Turicella	2	8	0	0	0	0	0
Turicibacter	11	0	0	0	0	0	0
unclassified	10983	5650	13640	14167	15208	2301	15020
Urania-1B-19_marine_sediment_group	15	0	0	33	8	0	12
Variibacter	29	0	37	18	0	0	4
Veillonella	5	88	0	0	0	0	0
Woodsholea	9	0	3	4	0	0	2
Xanthomonas	2	10	0	0	0	0	0
Zavarzinella	4	2	33	4	0	0	1
Zymomonas	3	0	1	0	0	0	0
Gesamtergebnis	15650	17781	17249	16540	17096	17714	16848
Human associated (#)	783	7812	58	5	3	0	4
Human associated (%)	5.00319	43.9345	0.336251	0.0302297	0.017548	0	0.0237417
Unclassified (%)	70.1789	31.7755	79.077	85.653	88.9565	12.9897	89.15
Environmental (%)	24.8179	24.29	20.5867	14.3168	11.026	87.0103	10.8262
